# Supplementary material for: The Bacillary Postbiotics, Including 2-Undecanone, Suppress the Virulence of Pathogenic Microorganisms
Source: Pharmaceutics. 2022 Apr 29;14(5):962. doi: 10.3390/pharmaceutics14050962 (PMC9143114; doi:10.3390/pharmaceutics14050962)
Supplement: Supplementary file 1 [file pharmaceutics-14-00962-s001.zip]

Archive with 1 entries (1 files):
- pharmaceutics-1598081-supplementary.pdf
